# Supplementary material for: Branched Motifs Enable Long-Range Interactions in Signaling Networks through Retrograde Propagation
Source: PLoS One. 2013 May 31;8(5):e64409. doi: 10.1371/journal.pone.0064409 (PMC3669326; doi:10.1371/journal.pone.0064409)
Supplement: Table S1 — Parameter values for reactant total concentrations and reaction rates used in the model simulation. The same values for the corresponding parameters are used in the different branches. (XLS) [file pone.0064409.s004.xls]

## Sheet: Sheet1
TABLE S1
Parameter values for reactant total concentrations and reaction rates used in the model simulation.
The same values for the corresponding parameters are used in the different branches.
Parameter	Units	Parameter value used for simulation	Range of sampling for Robustness Analysis
Total Concentrations
MAP3Ktot	µM	3´10-3	6´10-4- 1.5´10-2
MAP2Ktot	µM	1.2	0.24-6
MAPKtot	µM	1.2	0.24-6
MAP3K* Phosphatasetot	µM	1´10-4	6´10-5-1.5´10-3
MAP2K* Phosphatasetot	µM	3´10-4	6´10-5-1.5´10-3
MAP2K** Phosphatasetot	µM	3´10-4	6´10-5-1.5´10-3
MAPK* Phosphatasetot	µM	0.12	2.4x10-2-0.6
MAPK** Phosphatasetot	µM	0.12	2.4´10-2-0.6
Reaction Rates
k1	( M.sec )-1	1.67´107	3.34´106-8.35x107
k_1	sec-1	2.5	0.5-12.5
k2	sec-1	2.5	0.5-12.5
k3	( M.sec )-1	1.67x107	3.34´106-8.35x107
k_3	sec-1	0.5	0.5-12.5
k4	sec-1	0.5	0.5-12.5
k5	( M.sec )-1	1.67x107	3.34´106-8.35x107
k_5	sec-1	0.5	0.5-12.5
k6	sec-1	0.5	0.5-12.5
k7	( M.sec )-1	1.67x107	3.34´106-8.35x107
k_7	sec-1	0.5	0.5-12.5
k8	sec-1	0.5	0.5-12.5
k9	( M.sec )-1	1.67x107	3.34´106-8.35x107
k_9	sec-1	2.5	0.5-12.5
k10	sec-1	2.5	0.5-12.5
kp1	( M.sec )-1	1.67x107	3.34´106-8.35x107
kp_1	sec-1	2.5	0.5-12.5
kp2	sec-1	2.5	0.5-12.5
kp3	( M.sec )-1	1.67x107	3.34´106-8.35x107
kp_3	sec-1	2.5	0.5-12.5
kp4	sec-1	2.5	0.5-12.5
kp5	( M.sec )-1	1.67x107	3.34´106-8.35x107
kp_5	sec-1	2.5	0.5-12.5
kp6	sec-1	2.5	0.5-12.5
kp7	( M.sec )-1	1.67x107	3.34´106-8.35x107
kp_7	sec-1	2.5	0.5-12.5
kp8	sec-1	2.5	0.5-12.5
kp9	( M.sec )-1	1.67x107	3.34´106-8.35x107
kp_9	sec-1	2.5	0.5-12.5
kp10	sec-1	2.5	0.5-12.5
